# Supplementary material for: A prognostic model for highly aggressive prostate cancer using interpretable machine learning techniques
Source: Front Med (Lausanne). 2025 May 12;12:1512870. doi: 10.3389/fmed.2025.1512870 (PMC12104253; doi:10.3389/fmed.2025.1512870)
Supplement: Supplementary file 3 [file Data_Sheet_3.ZIP]

Archive with 11 entries (10 files):
- Supplementary information 3 3-years model/
- Supplementary information 3 3-years model/MLdt.RData
- Supplementary information 3 3-years model/MLenet.RData
- Supplementary information 3 3-years model/MLknn.RData
- Supplementary information 3 3-years model/MLlightgbm.RData
- Supplementary information 3 3-years model/MLlogistic.RData
- Supplementary information 3 3-years model/MLmlp.RData
- Supplementary information 3 3-years model/MLrf.RData
- Supplementary information 3 3-years model/MLsvm.RData
- Supplementary information 3 3-years model/MLxgboost.RData
- Supplementary information 3 3-years model/set.csv
