# Supplementary material for: A prognostic model for highly aggressive prostate cancer using interpretable machine learning techniques
Source: Front Med (Lausanne). 2025 May 12;12:1512870. doi: 10.3389/fmed.2025.1512870 (PMC12104253; doi:10.3389/fmed.2025.1512870)
Supplement: Supplementary file 3 [file Data_Sheet_3.ZIP › Supplementary information 3 3-years model/set.csv]

PSA.level	Survival.months	Age	T	N	M	Radiation	Chemotherapy	Income	Surg
10.16038842	No	2	0	0	0	1	1	1	1
4.6	No	2	0	0	1	1	1	1	1
0.4	No	2	0	0	0	1	1	1	0
98	No	2	0	1	1	1	1	1	0
5.8	No	1	0	1	1	0	0	1	0
3.6	No	2	0	0	0	1	1	0	0
4.2	No	2	0	0	0	1	1	1	1
8.2	No	2	1	1	1	0	0	1	1
1.8	No	2	0	0	0	0	1	0	0
16.1	Yes	0	0	0	0	0	1	0	0
20.4	Yes	1	2	1	0	1	1	0	1
6.6	Yes	1	1	0	0	0	1	0	0
11.8	Yes	1	2	0	0	0	0	1	0
2.4	No	2	2	1	1	1	1	0	0
6.8	No	2	2	0	0	1	1	1	0
11.8	No	0	0	1	1	0	0	0	0
4	Yes	2	0	0	0	0	1	1	0
6.9	Yes	1	0	0	0	1	1	0	1
2.1	No	2	0	0	0	0	0	1	0
17.7	Yes	1	0	0	0	1	1	0	1
8.3	Yes	2	0	1	0	1	1	0	0
43.8	No	0	0	0	1	0	1	0	0
0.3	No	2	0	0	1	1	1	0	1
98	Yes	2	0	0	0	1	1	1	1
87.3	No	1	0	0	1	1	1	0	1
25.3	No	2	0	0	0	0	1	0	0
4.4	Yes	0	0	0	0	1	1	0	1
32.3	Yes	2	0	0	0	1	1	0	1
2.4	No	1	0	0	1	0	0	0	0
3.5	No	2	0	1	0	1	0	1	1
27.6	No	1	0	1	0	1	0	0	1
10.7	No	0	0	0	0	0	0	0	0
98	No	2	0	0	1	1	1	1	0
0.6	No	2	2	0	1	1	0	1	0
10.2	No	2	0	1	0	0	1	1	1
14.9	Yes	1	0	0	0	1	1	1	1
6.4	No	0	0	0	0	1	1	1	1
5.5	No	0	0	1	1	0	0	1	0
67.8	No	1	0	1	1	1	0	1	0
6.6	Yes	1	0	0	0	1	1	1	0
2.1	Yes	2	0	0	0	0	1	1	0
2.3	No	2	2	0	0	0	1	1	1
18.63325124	No	1	0	1	0	1	0	1	0
8.3	Yes	1	0	0	0	0	1	1	0
25.94279319	Yes	1	0	0	1	1	1	0	1
6.1	Yes	2	0	0	0	1	1	1	1
31	Yes	2	0	0	0	1	1	1	1
0.9	No	2	2	0	0	1	0	1	0
1	Yes	2	0	0	0	0	1	1	1
0.4	No	0	0	1	0	1	0	1	0
3.8	No	2	0	1	1	0	0	1	0
18.7	Yes	1	0	0	1	1	1	1	0
10.3	Yes	2	2	0	0	0	1	1	1
0.7	No	2	0	0	1	1	0	1	0
23.3	No	2	0	0	1	1	1	1	0
8.5	No	2	0	1	1	1	0	1	0
7.1	Yes	0	0	0	0	1	1	1	0
22.4	Yes	1	0	0	0	1	1	1	1
39.6	No	2	0	0	0	1	1	1	0
3.7	Yes	0	2	0	0	0	1	1	0
84.7	No	0	2	1	1	1	0	1	0
2.5	No	2	0	0	0	1	1	1	1
34.6	No	1	0	1	0	1	1	1	0
5.5	No	2	0	0	0	0	1	1	1
14.5	No	1	0	0	1	0	0	1	1
25.9	No	1	0	0	1	1	0	1	0
22.3	No	1	0	0	0	1	1	1	1
4.1	No	0	0	1	1	0	0	1	1
1.5	No	1	0	0	0	0	0	1	0
0.9	No	0	0	0	0	0	0	1	0
16.5	No	2	2	0	0	1	0	1	0
31	No	1	0	0	0	1	1	1	1
4.1	No	2	1	0	1	1	0	1	0
15.6	No	1	0	0	0	1	1	1	1
3	No	2	2	0	0	0	1	1	1
10.8	No	1	0	0	1	1	0	1	0
6.7	No	0	0	0	0	1	1	1	1
9.7	No	0	0	0	0	0	0	1	0
6.5	No	1	0	1	0	0	1	1	1
34	No	0	0	0	0	1	1	1	1
4	No	1	0	0	0	1	1	1	1
0.6	No	2	0	0	1	1	0	1	0
81.6	No	0	0	0	1	0	0	1	0
37	No	1	0	0	1	0	0	1	0
8.2	No	1	0	0	0	1	1	1	0
8	No	1	0	1	0	1	1	1	1
0.5	No	1	0	1	1	1	0	1	0
1.1	No	2	0	0	1	0	0	1	1
5.5	No	1	2	0	0	1	1	1	1
5.6	No	1	0	0	0	1	1	1	1
1.5	No	2	0	0	0	0	1	1	0
13.4	No	0	0	0	0	1	1	1	1
4.4	Yes	2	0	0	0	1	1	0	1
12.2	No	0	0	0	0	1	1	0	1
1.7	No	2	0	0	0	0	0	0	0
2.1	No	2	0	0	1	0	1	0	0
2.6	Yes	2	0	0	0	0	1	0	0
33	No	2	2	1	1	1	1	0	0
33	No	1	0	1	1	1	0	0	0
0.1	No	1	0	1	0	1	0	0	1
5.3	Yes	1	2	0	0	1	1	1	1
9.6	Yes	0	0	0	0	1	1	1	1
5.2	No	2	0	1	1	1	0	0	0
7.3	Yes	2	0	0	0	0	1	0	1
3.8	Yes	2	0	0	0	1	1	1	1
5.1	Yes	2	0	0	0	1	1	0	1
0.5	No	2	2	0	1	0	1	0	1
1	Yes	1	0	0	0	1	1	1	1
5.9	Yes	2	0	0	0	0	1	0	0
3.7	No	2	0	0	0	0	1	0	0
23.5	Yes	2	0	1	1	1	0	0	0
25.9	Yes	0	0	0	0	0	1	0	1
8.2	No	2	0	0	0	1	1	0	1
0.4	No	0	0	0	1	0	0	0	0
6.2	Yes	2	0	0	0	0	0	0	1
1.4	No	1	0	0	0	0	1	0	0
5	Yes	2	0	0	0	0	1	0	0
98	Yes	0	0	0	1	1	0	0	0
12.4	Yes	1	0	0	0	1	1	0	1
4.2	No	0	0	1	1	0	0	0	1
8.1	Yes	1	0	0	0	1	1	0	1
6.2	Yes	1	0	0	0	1	1	1	1
98	No	1	2	0	1	1	0	1	0
7.2	Yes	0	0	0	0	1	1	0	1
2.5	No	2	0	0	1	0	0	0	0
76	No	1	0	1	1	1	0	0	0
5.9	Yes	1	0	0	0	1	1	1	1
8.7	Yes	1	0	0	0	1	1	0	1
13.3	No	2	1	0	1	1	0	0	0
2	No	2	0	0	0	1	1	0	1
16.2	No	2	0	0	0	0	1	1	1
1.1	No	1	0	0	0	1	1	0	1
7.1	No	2	0	0	1	1	1	0	0
3	No	0	0	0	0	1	1	0	1
5.4	No	1	0	0	1	1	0	0	0
12.6	No	1	2	0	0	0	1	0	1
12.1	No	0	0	0	0	1	1	0	1
7.9	No	1	0	0	1	1	0	0	0
97.6	No	1	0	0	0	0	1	0	0
2.6	No	1	0	0	0	1	1	0	1
6	No	2	0	0	0	0	1	0	0
16.1	No	2	0	0	1	0	0	0	0
2	Yes	1	2	0	0	1	1	0	0
43	No	2	2	0	1	1	1	0	1
0.1	No	2	0	1	0	1	1	0	0
5	No	0	0	0	0	1	1	0	1
1.9	Yes	2	2	0	0	0	1	0	0
3.7	Yes	2	2	0	0	0	1	0	1
2.1	No	1	2	0	0	1	0	0	0
1.2	Yes	1	0	0	0	1	1	0	1
2.2	No	2	0	0	1	0	1	0	1
50.6	No	1	0	1	1	1	1	0	0
98	Yes	0	0	1	0	1	1	0	0
2.8	Yes	2	2	0	0	0	1	0	1
1.4	No	1	0	1	1	0	0	0	0
0.2	Yes	1	2	1	1	0	0	0	1
7.4	Yes	2	1	0	1	0	1	0	0
4.5	Yes	2	0	0	0	0	0	0	0
18.9	No	0	2	1	1	1	0	0	0
4.7	No	1	0	0	1	0	1	0	1
1.6	No	1	0	1	1	1	0	0	0
3.9	No	2	1	0	1	1	0	0	1
0.3	No	2	0	1	1	0	0	0	0
1.4	No	2	0	1	1	1	1	0	1
5.7	No	2	0	0	1	1	0	0	1
3.1	No	2	0	1	1	1	1	0	0
98	Yes	1	2	0	0	1	1	0	0
98	No	2	0	0	1	1	0	0	0
4.2	Yes	1	1	0	1	0	1	0	0
10	Yes	1	0	0	0	1	1	0	1
11.3	No	0	0	1	0	1	0	0	1
4.2	No	2	0	0	0	0	1	0	0
19.5	No	2	0	0	1	1	1	1	0
18	No	2	0	0	1	1	1	0	1
0.2	No	0	0	1	1	1	0	1	1
18.6	No	2	0	0	0	1	1	0	1
98	No	1	0	0	1	1	1	1	1
8.2	No	1	0	0	0	0	1	1	1
14.3	No	2	0	0	0	0	1	0	1
5.2	No	2	0	0	0	0	1	0	0
9.7	No	2	0	0	0	1	1	0	1
27.2	No	2	0	0	0	0	1	0	0
1	No	2	0	0	0	0	1	0	0
0.1	No	1	0	0	0	1	0	0	1
6.1	Yes	2	0	0	1	1	1	0	1
13.1	No	2	0	0	1	0	1	0	0
19	Yes	2	0	0	0	1	1	0	1
0.1	No	1	2	0	0	1	0	0	1
7.693577345	No	2	1	0	0	1	1	0	1
24.65605971	No	2	0	0	1	1	1	0	0
13	Yes	1	0	0	0	1	1	0	1
17.91213813	No	2	0	0	0	1	0	0	0
30.27439448	No	0	0	1	1	1	0	0	0
4.9	No	1	0	1	1	0	0	0	1
13	Yes	2	0	0	0	0	1	0	0
4.9	Yes	1	2	0	0	1	1	0	1
6.1	Yes	2	2	0	0	1	1	0	1
16.5	Yes	1	0	0	0	0	1	0	0
7.3	Yes	2	0	0	0	0	1	0	0
26.2	No	2	2	0	1	0	0	0	0
15.6	Yes	2	0	0	0	1	1	0	1
6.3	Yes	2	0	0	0	0	1	0	1
98	No	0	0	1	1	0	1	0	0
4.5	Yes	1	2	0	0	0	1	0	1
8.5	Yes	0	0	0	0	1	1	0	1
22.7	No	1	2	0	0	1	1	0	1
22.3	No	2	0	0	1	1	1	0	1
5.8	No	0	1	0	1	0	0	0	0
11	Yes	1	2	0	0	0	1	0	0
6.2	Yes	2	0	0	0	0	1	0	0
8.5	No	2	2	0	0	1	1	0	1
10.2	Yes	1	0	0	0	1	1	0	1
12.4	Yes	2	2	0	0	0	1	0	0
98	No	1	0	0	1	0	1	0	0
0.7	No	2	0	1	1	1	1	0	0
12.7	No	2	0	0	1	1	1	0	0
0.3	No	2	0	0	1	0	0	0	0
5.7	Yes	1	0	0	0	1	1	0	1
13.9	Yes	1	0	0	0	1	1	0	1
10.6	Yes	2	0	0	0	1	1	0	1
16.3	Yes	1	0	0	0	1	1	0	1
6.3	Yes	1	0	0	0	1	1	0	1
9.6	Yes	2	2	0	0	0	1	0	0
0.6	Yes	2	0	0	0	0	1	0	1
3	Yes	2	0	0	0	1	1	0	0
10.6	Yes	2	0	0	0	0	1	0	0
16.2	Yes	1	0	0	0	0	1	0	0
87.7	Yes	1	0	0	0	0	1	0	1
13	Yes	0	2	1	0	1	1	0	0
0.2	No	1	0	0	0	0	0	0	1
0.9	No	0	0	1	1	0	0	0	0
0.6	No	1	1	0	0	1	0	0	0
66.8	Yes	2	0	0	0	0	1	0	0
2.5	No	1	0	0	0	0	0	0	0
3.7	No	1	0	0	1	1	0	0	0
5.5	Yes	1	0	0	0	1	1	0	1
98	No	2	0	0	1	1	1	0	0
11.4	Yes	2	0	0	0	1	1	0	1
10.1	Yes	2	0	0	0	1	1	0	1
98	No	2	0	0	1	1	0	0	0
12.1	No	1	0	0	0	1	1	0	1
15.3	Yes	2	0	1	0	1	1	0	1
1.2	No	1	0	0	0	1	0	0	0
49.2	Yes	2	2	0	0	1	1	0	0
30	No	1	0	0	1	0	0	0	0
16.1	Yes	1	0	1	0	1	1	0	1
12.2	No	0	0	0	0	1	1	0	1
11.7	No	1	1	0	0	1	1	0	1
25.4	No	2	0	0	1	1	0	0	1
30.5	No	2	0	1	1	0	1	1	0
62.5	No	2	0	0	0	1	1	0	1
1.1	No	2	2	0	0	0	1	0	1
10.4	No	1	0	1	0	0	0	0	1
4.5	No	2	2	0	0	1	1	0	1
7.9	No	1	0	0	0	1	1	0	1
98	Yes	2	0	0	0	1	1	0	0
6.5	No	1	0	0	0	0	1	0	0
16.1	No	2	1	0	0	0	0	0	0
32.8	No	2	0	0	0	1	1	0	1
4.1	No	1	0	0	0	1	1	0	1
6.4	No	2	0	0	0	1	1	0	1
7.8	No	1	0	1	1	1	0	0	0
1.5	No	1	0	0	1	0	0	0	0
0.3	No	1	0	1	1	0	0	0	0
17.3	No	0	0	0	0	1	1	0	1
1	No	2	1	0	0	1	1	0	1
3.4	No	2	1	0	0	1	1	0	1
6.1	Yes	2	0	0	0	0	1	0	0
12.9	Yes	2	1	0	0	0	1	0	0
98	No	2	2	0	1	1	1	0	0
5.5	No	2	0	0	0	1	1	0	0
15	No	1	0	0	1	1	1	0	0
4.2	Yes	1	0	0	0	0	1	0	0
66.6	No	1	0	0	0	0	0	0	0
5.7	Yes	1	0	0	0	1	1	0	1
2.8	Yes	2	2	0	0	1	1	0	1
7.9	Yes	0	0	0	0	1	1	0	1
16.9	Yes	0	0	0	0	1	1	0	0
6.4	Yes	0	0	0	0	1	1	0	0
9	Yes	1	0	0	0	1	1	0	1
7.4	No	2	0	0	0	0	1	0	0
14.8	Yes	0	0	0	0	1	1	0	1
98	No	2	0	0	1	1	1	0	0
98	No	2	0	1	1	1	1	0	1
1.4	No	2	2	1	1	1	1	0	1
20	No	1	1	0	1	1	0	0	1
0.9	No	2	1	0	1	0	1	0	0
1	Yes	1	0	1	0	1	1	0	1
20.4	No	0	0	0	0	1	1	0	1
13.8	No	1	0	0	0	0	1	0	0
14	No	2	0	0	1	1	1	0	0
10.5	No	1	0	0	0	1	1	0	1
2.2	Yes	2	0	0	0	1	0	1	0
1.2	No	0	0	1	1	1	1	0	0
96.4	No	1	2	1	1	1	0	0	0
0.3	No	2	0	0	0	0	1	1	0
1.4	No	2	0	1	0	1	0	0	1
15	No	2	0	0	1	1	1	0	0
9.1	No	2	0	1	1	1	0	0	0
0.1	No	2	2	0	1	1	0	0	0
10.6	No	1	1	0	0	1	1	0	1
1	No	1	0	0	0	1	0	0	1
9.2	Yes	1	0	0	0	1	0	0	0
0.2	No	2	0	0	0	0	1	1	1
5.7	No	0	0	1	0	1	0	0	1
6.5	Yes	2	2	0	0	0	1	1	1
4.8	Yes	1	2	0	0	1	1	0	1
2.4	Yes	2	0	1	0	0	1	0	1
4.2	Yes	1	0	0	0	0	1	0	0
3.2	Yes	1	0	0	0	1	1	0	1
4.7	No	1	0	0	1	1	0	0	0
7.5	No	1	0	1	1	1	1	0	0
32	Yes	0	0	0	0	0	1	0	1
24	Yes	0	0	0	0	1	1	0	1
4.5	Yes	0	1	0	0	0	1	0	1
63.2	Yes	1	0	0	0	1	1	0	0
98	No	2	0	0	1	1	0	0	0
49.4	No	2	0	1	1	1	1	0	1
4.4	No	2	0	0	0	1	1	1	1
17.1	Yes	2	0	0	0	0	1	1	0
9	Yes	1	0	0	0	1	0	0	1
4.3	No	2	0	0	0	1	1	0	0
0.2	No	0	0	0	1	1	1	0	0
5.9	No	1	0	0	0	1	1	0	1
25.9	Yes	0	0	1	0	0	1	0	1
1	No	0	0	0	0	1	0	0	1
23.6	Yes	2	0	0	0	1	1	0	0
23.3	Yes	1	0	0	0	0	1	0	0
5.1	Yes	0	2	0	0	1	1	0	1
5.7	Yes	0	2	0	0	1	1	0	1
8.8	Yes	2	0	0	0	0	1	0	1
98	No	0	1	0	1	1	1	0	0
4.7	Yes	1	2	0	0	0	1	0	0
33.8	No	2	2	0	1	1	0	1	0
47.1	No	1	1	0	1	1	1	0	1
5.3	Yes	2	0	0	0	0	1	0	1
40.3	Yes	0	2	0	0	0	1	0	0
10.8	Yes	1	0	0	0	1	1	0	1
9.8	Yes	0	0	0	0	1	1	0	1
26.06244645	No	2	0	0	0	1	1	0	0
3.5	No	1	0	0	1	1	0	0	0
98	Yes	1	2	0	0	1	1	0	0
61	No	2	0	1	1	1	1	0	0
2.3	Yes	2	0	0	0	0	1	0	1
37.1	Yes	2	0	1	0	1	1	0	1
3.6	Yes	0	0	0	0	1	1	0	1
0.1	No	1	0	1	1	1	0	1	0
4.7	Yes	2	0	0	0	1	1	0	1
5.1	Yes	0	1	0	0	1	1	0	1
98	Yes	0	0	1	1	1	0	0	0
50	Yes	1	0	0	1	1	1	0	0
5	No	2	0	1	1	1	1	0	0
9.5	Yes	0	0	0	0	0	1	0	1
8.2	Yes	1	0	0	0	0	1	0	1
8.4	Yes	1	0	1	0	1	1	0	1
15	Yes	2	0	0	0	0	1	0	0
98	No	1	0	0	1	1	1	0	0
98	Yes	2	1	1	1	0	0	0	0
1.5	No	2	2	1	1	0	0	0	0
0.1	No	1	0	0	1	1	0	1	0
2.1	Yes	2	1	0	0	0	1	0	0
1.3	Yes	0	0	0	0	0	0	0	0
9.6	Yes	0	2	0	0	1	1	0	1
98	No	0	1	0	1	1	0	0	0
4.7	Yes	2	0	0	0	1	1	0	1
5.9	Yes	0	0	0	0	1	1	1	1
11.1	Yes	0	0	0	0	1	1	1	1
10	Yes	0	2	0	0	1	1	1	1
7.4	No	2	0	0	0	1	1	0	1
5.2	Yes	1	0	0	0	1	1	0	1
2.1	No	2	0	0	0	1	1	0	1
5.2	Yes	0	1	0	0	1	1	1	1
6.9	Yes	2	2	0	0	0	1	0	1
3.1	Yes	0	0	0	0	1	1	1	1
19.5	No	2	0	0	0	0	1	1	1
0.1	No	1	0	0	1	0	0	0	0
3.2	Yes	1	0	1	0	0	1	0	1
3.5	Yes	1	1	0	0	1	1	0	1
5.7	Yes	1	1	0	0	1	1	1	0
98	No	1	0	0	1	1	0	0	0
24.6	Yes	2	2	0	0	0	1	1	0
12.3	No	1	2	0	0	1	1	1	1
3.3	Yes	1	0	0	0	1	1	0	1
2.7	Yes	1	0	0	0	0	1	0	0
6.6	Yes	0	0	0	0	1	1	1	1
7.8	Yes	2	0	0	1	1	0	0	0
4.9	Yes	1	0	0	0	0	1	1	0
3.1	Yes	0	0	1	0	0	1	0	0
11.3	Yes	1	0	0	0	1	1	1	1
5.7	Yes	2	0	0	0	1	1	0	1
37.4	Yes	0	0	0	0	1	0	1	1
8.5	Yes	2	0	0	0	1	1	0	1
68.8	Yes	2	0	0	0	0	1	1	0
16.6	Yes	1	1	1	0	1	1	1	1
5.8	No	2	1	0	0	0	1	0	1
98	Yes	1	0	0	1	1	1	1	0
5.2	No	2	1	0	1	1	0	1	0
8.3	Yes	2	0	0	0	1	1	0	0
38.8	Yes	0	0	1	0	1	1	1	1
7.4	Yes	1	1	0	0	1	1	1	1
1.1	No	0	1	0	1	0	0	0	0
7.9	Yes	1	2	0	0	1	1	1	1
10.4	Yes	2	0	0	0	1	1	0	1
2.8	No	2	0	1	1	0	1	0	0
12.4	Yes	0	0	0	0	1	1	1	1
7.3	Yes	2	2	0	0	0	1	0	0
2.6	Yes	2	0	0	0	1	1	1	0
9.1	Yes	2	2	0	0	1	1	1	1
8.1	Yes	2	0	0	0	1	1	1	1
27.6	No	1	0	0	0	0	0	1	0
34	No	2	0	0	1	1	1	1	0
98	No	0	0	0	1	0	0	0	0
7.6	No	1	0	0	0	0	1	1	0
17	No	2	0	0	0	1	1	1	0
98	No	1	0	0	1	0	1	1	0
11.3	No	2	0	0	0	0	1	1	1
3.8	No	2	2	0	1	0	1	0	1
0.1	No	1	0	1	1	0	0	0	0
3	No	1	2	0	0	0	1	1	0
25.4	No	2	0	1	1	1	1	1	0
25	No	0	0	0	1	1	0	0	0
98	No	1	0	1	1	1	0	0	0
91.5	No	1	0	0	0	0	1	1	0
5.2	No	2	0	0	0	0	1	1	0
3.7	No	2	0	0	1	1	1	1	0
39.7	No	2	0	0	1	1	1	0	0
0.2	No	1	0	0	1	1	0	1	0
98	No	0	0	1	1	1	1	1	0
8.8	No	0	0	0	0	1	1	1	1
6	No	2	0	0	0	1	0	0	1
13.5	No	2	0	0	0	1	1	0	0
0.1	No	1	0	0	0	0	0	1	0
1	No	2	2	1	1	1	0	0	0
7.1	No	2	0	0	1	1	0	0	0
34.8	No	1	0	0	0	1	1	0	0
10.7	No	1	0	0	0	1	1	0	1
22.1	No	2	0	0	0	1	1	1	1
2.6	No	2	0	0	0	1	1	1	1
1.1	No	1	0	0	0	0	0	0	0
12	No	2	0	0	0	1	1	0	1
1.4	No	2	0	0	1	0	0	0	0
98	No	1	2	1	1	1	0	1	0
8.8	No	2	0	0	1	1	1	0	0
98	No	0	0	0	1	1	0	1	0
2.3	No	2	0	0	0	0	1	0	1
20.1	No	2	0	0	0	1	0	1	1
3.4	No	2	1	0	0	1	1	1	0
1.4	No	2	0	0	0	1	1	1	0
28.23556896	No	2	0	0	1	1	1	0	0
21.7	Yes	2	0	0	0	0	1	0	1
2.2	No	2	2	0	0	1	1	0	1
2.1	Yes	0	0	0	0	1	1	0	1
5.4	Yes	2	0	0	0	1	1	0	1
9.1	Yes	2	0	0	1	1	1	0	1
6.2	No	2	0	0	0	1	1	0	1
13	No	1	0	0	0	1	1	0	1
41.3	Yes	0	0	1	0	0	1	0	1
9.8	No	2	0	1	0	1	1	0	0
4.2	Yes	1	0	0	0	1	1	0	1
5.2	Yes	2	0	0	0	1	1	0	1
98	No	2	0	0	1	1	1	0	0
3.5	No	0	2	0	0	1	1	0	1
26.9	No	1	0	0	0	1	1	0	1
0.4	No	2	0	0	0	1	1	0	1
12.5	No	2	0	0	0	1	1	0	1
66	No	2	0	0	1	0	0	0	0
8.4	Yes	0	0	0	0	0	1	0	1
8.9	Yes	1	0	0	0	1	1	0	1
98	No	2	2	0	1	1	1	0	0
9.9	Yes	0	0	1	0	1	0	0	1
4.6	Yes	0	0	0	0	1	1	0	1
3.9	Yes	1	0	0	0	0	1	0	0
7.1	Yes	1	0	0	0	1	1	0	1
5.8	Yes	2	0	0	0	1	1	0	1
7.2	Yes	1	2	0	0	1	1	1	1
5.3	Yes	1	2	0	0	1	1	0	1
98	No	2	0	0	0	1	1	0	0
4.4	No	2	0	1	0	1	0	0	1
17.2	Yes	1	0	0	0	1	1	0	1
18.6	Yes	1	0	0	0	0	1	0	1
7.2	Yes	0	2	0	0	1	1	0	1
5.8	No	1	2	1	0	1	0	0	0
6.6	No	1	2	0	0	1	1	0	1
2.4	No	2	1	1	0	0	0	0	0
23.5	No	0	0	0	0	0	0	0	0
0.1	No	2	0	0	0	1	1	0	0
12	Yes	0	2	0	0	1	1	0	1
1.1	No	2	0	1	0	1	0	0	1
0.2	No	2	0	0	0	0	0	0	0
2.2	Yes	2	0	0	0	1	1	0	1
3.3	Yes	1	0	0	0	1	1	0	1
5.4	Yes	1	2	0	0	1	1	0	1
15.3	Yes	2	0	0	0	1	1	0	0
98	No	2	1	0	0	1	1	0	0
7.4	Yes	2	2	0	0	1	1	0	1
5.6	Yes	2	2	0	0	1	1	0	1
17.1	Yes	2	0	0	0	1	1	0	1
7.9	Yes	1	0	0	0	1	1	0	1
7	No	1	0	1	0	1	0	0	1
8.8	Yes	2	2	0	0	0	1	0	0
6.7	Yes	0	0	0	0	1	1	0	1
4.1	Yes	2	0	0	0	0	1	0	0
3.9	Yes	1	0	0	0	1	1	0	1
0.6	No	2	0	0	1	1	0	0	0
3.6	No	1	0	1	1	1	0	0	0
0.5	No	1	0	0	0	0	0	0	0
18.8	No	1	0	0	0	1	1	0	1
4.6	No	1	0	0	0	0	1	0	0
46.3	No	1	0	0	0	1	1	0	1
3	Yes	2	0	0	0	1	1	0	1
2.7	No	1	0	1	1	1	0	1	0
29	No	2	0	1	1	1	0	0	0
21.8	No	2	0	0	1	0	1	0	0
42.7	No	2	2	0	0	0	1	0	0
4.2	No	2	0	0	0	1	1	0	1
16.8	No	1	2	0	0	1	1	1	1
6.3	No	1	0	0	0	0	1	0	0
5.1	No	0	2	0	0	1	1	0	1
6.8	No	1	0	0	0	1	1	0	1
13.1	No	2	0	0	0	0	1	0	0
20	No	2	0	1	1	1	0	0	1
0.1	No	2	0	0	0	0	1	0	0
12.2	Yes	1	0	0	0	1	1	0	1
7.5	Yes	1	0	0	0	0	1	0	0
8.5	No	0	0	0	1	0	0	0	1
98	No	1	1	0	1	0	0	0	0
16.7676203	No	2	2	1	0	0	1	0	0
13.89899947	No	2	1	0	0	1	1	0	1
2.4	No	1	0	1	1	0	0	0	1
36.88228851	No	2	0	1	1	1	1	0	0
33	No	2	0	1	1	1	0	0	1
36.2	Yes	0	2	0	0	1	1	0	1
0.6	No	2	0	1	1	1	1	0	0
12	Yes	1	0	0	0	1	1	0	1
21.1	Yes	2	0	0	0	1	1	0	1
7.9	Yes	0	0	0	0	1	1	0	1
25.99635776	No	0	0	1	1	0	0	0	0
12.94019542	Yes	2	0	0	0	0	1	0	1
27	No	1	0	0	0	0	0	0	0
1.1	Yes	0	2	1	1	1	0	0	1
19.42155999	No	2	2	0	0	1	0	0	0
28.26620638	No	1	0	0	0	1	1	0	0
98	No	1	0	1	1	0	1	0	0
98	Yes	0	0	0	1	1	1	0	1
98	No	2	0	0	1	1	1	0	0
30.7	Yes	2	0	0	0	0	1	0	0
3.8	Yes	2	0	0	0	1	1	0	1
3.6	No	1	0	0	0	1	1	0	1
1.4	No	1	0	0	0	0	0	0	1
5	No	2	2	0	0	1	1	0	1
98	No	1	0	1	1	1	0	0	0
6.3	No	2	0	0	0	1	1	0	0
9.2	No	0	0	0	0	1	1	0	1
10.4	No	2	1	0	0	1	1	0	0
11.2	No	0	0	0	0	1	1	0	1
0.7	No	2	0	0	0	0	1	0	0
0.6	No	0	0	0	0	1	1	0	0
1.6	No	1	0	0	1	1	0	0	0
2.1	No	2	0	0	0	1	1	0	0
7.8	No	2	0	0	0	1	1	0	1
9.2	No	0	2	0	0	1	1	0	0
16.2	No	1	0	0	1	0	1	0	1
10	No	2	0	0	0	1	1	0	0
1.1	No	2	0	0	1	0	1	0	0
9.3	No	2	0	0	0	1	1	0	0
44.6	Yes	0	0	0	0	0	1	0	0
0.2	No	2	0	1	1	1	0	1	1
76.2	No	2	0	1	0	0	1	1	0
2.7	No	2	0	1	0	0	1	1	1
0.3	No	2	0	0	1	1	0	0	0
3.5	No	0	0	0	1	1	1	1	1
13.7	Yes	2	0	0	0	1	1	1	0
3.7	Yes	2	1	0	0	0	1	1	1
2.7	No	1	0	0	1	1	0	1	0
2.4	No	2	1	0	0	1	1	1	0
3.3	No	2	1	1	1	1	0	0	0
4.5	Yes	2	0	1	1	1	0	1	0
0.5	No	2	0	0	1	1	1	1	0
4.1	Yes	1	0	0	0	1	1	0	1
8.6	Yes	0	0	0	0	1	1	1	1
98	Yes	1	0	0	0	1	1	1	0
7.7	Yes	2	1	0	0	1	1	1	1
9.6	No	2	0	0	1	1	1	1	1
86.2	Yes	0	0	0	0	0	1	1	0
98	No	2	0	0	1	1	0	1	0
39.5533476	No	2	0	1	1	1	0	1	0
24.89555087	Yes	2	0	0	1	0	0	0	1
4.2	No	2	0	0	0	1	1	1	1
0.9	No	2	0	0	1	0	0	1	0
8.8	No	0	0	0	0	1	1	1	1
67.5	No	2	0	0	1	1	1	1	0
7.9	Yes	2	0	0	1	1	1	1	1
26.8	No	2	0	0	0	0	1	0	0
26.79735623	Yes	1	0	0	1	1	1	0	0
6.6	Yes	2	0	0	1	1	1	0	0
16.3	No	2	0	0	1	1	1	0	0
3.1	Yes	2	0	0	0	1	1	0	1
7.2	No	2	0	0	0	1	1	0	0
14	No	2	0	1	1	1	0	0	0
0.5	No	2	0	0	0	1	1	0	0
0.1	No	2	0	0	1	1	0	0	0
15	Yes	2	0	0	0	0	1	0	0
13.3	Yes	2	0	0	0	1	1	0	1
28.20097734	Yes	1	2	0	0	1	1	0	0
9.1	Yes	1	0	0	0	1	1	0	1
7.693811689	Yes	1	0	0	0	1	1	0	1
1	Yes	1	0	0	0	1	1	0	0
98	No	0	0	1	1	1	0	0	0
35.9838645	Yes	0	0	0	1	1	1	0	1
98	Yes	1	0	0	1	1	1	0	0
3.7	Yes	2	0	0	0	1	1	0	1
43.7	Yes	2	0	0	0	1	1	0	0
98	No	2	0	0	1	1	1	0	0
4.3	Yes	0	0	0	0	1	1	0	1
4.6	Yes	1	1	0	0	1	1	0	1
17.4	No	2	0	0	1	1	1	0	0
33.8	No	1	0	0	1	1	1	0	0
1.3	No	2	0	0	1	1	1	0	1
34.8	Yes	1	1	0	0	1	1	0	1
5.7	Yes	2	0	0	0	1	1	0	1
8.8	Yes	1	0	0	0	1	1	0	1
2	No	2	2	1	1	0	0	0	0
64.2	No	2	0	1	1	1	1	0	0
6.7	Yes	1	0	0	0	1	1	0	1
5.7	Yes	1	0	0	0	1	1	0	1
8.5	Yes	0	1	1	0	1	0	0	1
10	No	2	0	0	1	1	1	0	0
9	Yes	1	0	0	0	1	1	0	1
10.8	Yes	1	0	0	1	1	1	0	0
98	No	2	0	0	1	1	0	0	1
4	No	0	2	1	1	1	0	0	0
4.8	Yes	2	2	0	0	1	1	0	1
3.4	Yes	2	1	0	0	0	1	0	0
87.3	Yes	0	0	0	0	1	1	0	1
6.4	Yes	2	0	0	0	0	1	0	1
98	Yes	0	2	0	1	1	0	0	0
12	Yes	2	0	0	0	1	1	0	0
98	No	1	2	1	1	1	1	0	1
11.2	No	2	0	0	0	1	1	0	0
1.3	Yes	2	0	0	0	1	1	0	1
7.1	Yes	2	0	0	0	0	1	0	0
44	No	2	0	0	1	1	1	0	1
7.7	Yes	1	0	0	0	1	1	0	1
8	Yes	2	0	0	0	1	1	0	1
9	Yes	2	0	0	0	1	1	0	1
5	Yes	0	0	0	0	1	1	0	0
7.5	Yes	1	0	0	0	1	1	0	0
9	Yes	2	0	0	0	1	1	0	1
5.1	Yes	2	0	0	0	1	1	0	1
14.8	Yes	2	0	0	0	1	1	0	1
8.6	Yes	1	1	1	0	1	1	0	1
0.3	No	1	1	0	1	1	1	0	0
6.1	Yes	1	0	0	0	1	1	0	1
50.3	Yes	2	2	0	0	1	1	0	1
7.2	No	0	0	1	1	1	1	0	0
22	Yes	1	0	0	0	1	1	0	1
0.8	No	2	0	0	1	0	1	0	0
4.2	Yes	1	0	0	0	1	1	0	1
98	No	0	0	1	0	1	1	0	0
3.4	Yes	2	0	0	0	1	1	0	1
10.4	No	1	0	0	1	1	1	0	0
7.3	Yes	1	0	0	0	1	1	0	1
5.7	No	2	0	0	0	1	1	0	1
8.5	No	2	0	0	0	1	1	0	1
2.1	No	1	0	0	1	0	0	0	0
3.2	Yes	1	0	0	0	1	1	0	1
2.2	Yes	1	0	0	0	0	1	0	1
9.8	Yes	2	0	0	0	1	1	0	0
1.2	No	2	2	0	0	0	0	0	1
12.5	No	2	0	1	1	1	1	0	0
0.6	No	2	0	1	1	1	0	0	0
9.5	Yes	2	0	0	0	1	1	0	1
0.1	No	2	2	1	1	0	0	0	1
22.49131246	No	2	2	1	0	1	1	0	0
3.8	Yes	2	0	1	0	1	1	0	1
4.5	Yes	2	0	1	0	1	1	0	1
0.6	No	2	2	0	1	1	0	0	0
45.3	Yes	2	0	0	0	0	1	0	1
0.7	No	2	0	0	1	1	0	0	1
1.2	No	2	0	0	0	1	1	1	1
38.3	Yes	2	0	0	1	1	1	0	0
18.8	No	2	0	1	1	1	0	0	0
50	Yes	2	0	0	1	1	1	0	0
2	No	2	0	1	0	1	1	0	0
12.2	Yes	2	0	0	0	0	1	0	0
16.4	No	2	0	0	1	1	1	0	1
26.20052552	No	2	0	0	1	1	1	0	1
13.3	No	2	2	0	1	1	1	0	1
6.2	Yes	1	0	0	0	1	1	0	1
13.22829874	Yes	2	0	0	0	1	1	0	1
1.1	Yes	1	0	0	0	1	1	0	1
2	No	1	0	1	1	0	0	0	0
8.2	Yes	2	0	0	0	1	1	0	1
21.5	Yes	1	0	0	1	1	0	0	1
0.7	No	2	2	0	0	1	0	0	1
3	Yes	1	0	0	0	1	1	0	1
7.3	Yes	1	0	0	0	1	1	0	1
39.2	No	1	0	0	1	0	0	0	1
47.9	No	0	0	0	1	1	1	0	0
1.6	Yes	0	1	0	0	1	1	0	1
49.4	No	2	2	0	1	1	1	0	1
0.9	No	0	0	1	0	1	0	0	0
13.9	No	1	2	1	1	1	1	0	1
7	Yes	1	0	0	0	1	1	0	1
0.6	No	2	0	0	1	1	0	0	1
4.3	Yes	1	0	0	0	1	1	0	1
88.4	Yes	2	0	0	1	1	1	0	0
5.5	Yes	1	0	0	0	1	1	0	1
24.8	No	2	2	0	1	1	1	0	1
67.8	No	0	2	0	1	1	0	0	1
4.5	No	2	2	0	0	0	1	0	1
98	No	2	2	0	1	0	1	0	0
19.7	No	0	2	1	1	1	0	0	1
6.8	No	1	2	0	0	0	0	0	1
10.39121517	No	0	1	0	0	0	1	0	1
98	Yes	0	0	0	1	1	0	0	0
7.2	Yes	1	1	0	0	0	1	0	1
6.9	No	2	0	0	1	0	1	0	0
19.7	No	2	0	0	1	1	1	0	0
25.4	Yes	1	0	1	0	0	0	0	1
33.1	No	1	0	1	0	1	1	0	0
5	Yes	1	0	0	0	0	1	0	1
0.1	No	0	0	0	0	1	1	0	0
7.209264242	Yes	1	0	0	0	1	1	0	1
17.9	Yes	1	1	0	0	1	1	0	1
19.7	No	1	0	0	0	1	1	0	1
17.1	Yes	0	2	1	0	1	1	0	1
20.49821453	No	1	0	1	1	0	0	0	1
25.1	No	2	0	0	1	0	1	0	0
4.7	No	2	0	0	0	0	1	0	1
98	No	1	2	0	1	1	1	0	0
8.2	Yes	1	0	0	0	1	1	0	1
1.4	No	2	0	1	0	0	0	0	0
98	No	0	2	1	1	1	1	0	0
28.8	Yes	2	2	0	0	1	1	0	1
10.6	Yes	1	0	0	0	1	1	0	0
70.3	No	2	0	1	1	1	1	0	0
5	No	2	0	0	0	1	0	0	1
11	Yes	2	0	0	0	1	1	0	0
0.4	No	2	0	0	0	1	1	0	1
22.19651302	No	0	0	1	1	0	0	0	0
0.5	No	2	2	1	1	0	0	0	1
13.9	No	1	2	1	0	1	1	0	1
98	No	0	0	0	1	1	1	0	0
20.6	Yes	2	0	0	0	1	1	0	1
7.916268122	No	2	0	0	1	0	0	0	0
5.2	Yes	0	1	0	0	1	1	0	1
1.2	No	0	2	1	0	0	0	0	1
90.4	No	1	0	1	1	1	0	0	0
5.1	Yes	0	0	0	0	1	1	0	1
70	Yes	1	1	1	1	1	1	0	1
0.9	Yes	2	0	0	0	0	1	0	1
2.2	Yes	2	2	0	0	1	1	0	0
3.2	No	2	0	0	1	0	0	0	0
5.4	Yes	1	2	0	1	1	0	0	0
4.7	No	2	1	0	1	1	0	0	0
4.5	Yes	1	0	0	0	1	1	0	1
4.1	Yes	1	1	0	0	1	1	0	1
98	No	2	0	0	1	1	0	0	0
5.5	Yes	2	0	0	1	0	1	0	1
6.2	Yes	2	0	0	0	1	1	0	1
12	Yes	2	1	0	0	1	1	0	1
5.1	Yes	1	0	0	1	1	1	0	0
30.59263437	No	1	0	0	1	1	1	0	0
16.28229977	No	1	0	0	1	0	0	0	0
4.3	Yes	2	0	0	0	1	1	0	1
2.5	Yes	2	0	0	0	0	1	0	1
6	Yes	1	0	0	0	1	1	0	1
10.6	Yes	1	0	0	0	1	0	0	0
26.7	Yes	0	0	1	0	1	1	0	0
18.53437392	Yes	2	0	0	0	1	1	0	0
0.3	No	0	2	0	1	1	0	0	0
68	No	2	0	1	1	0	1	0	0
3.1	Yes	1	0	0	1	1	0	0	1
17.01539426	No	1	2	0	1	1	0	0	1
9.184545378	Yes	2	0	0	0	1	1	0	1
0.1	No	2	2	1	1	1	0	0	0
14.5	Yes	0	0	1	0	1	1	0	1
14.5	Yes	1	0	1	0	0	1	0	1
17.3	No	2	0	0	0	1	1	0	0
4.3	Yes	1	0	0	0	1	1	0	1
2	Yes	0	1	0	0	0	1	0	1
8.5	Yes	2	0	0	0	1	1	0	0
7.5	Yes	0	0	1	0	1	1	0	1
39.50203785	Yes	0	0	0	1	1	1	0	0
46	Yes	2	2	0	0	0	0	0	1
2.8	No	1	2	1	1	0	0	0	0
5.2	No	2	2	0	0	1	0	0	0
98	Yes	2	0	0	0	1	1	0	1
1.6	No	2	2	1	0	1	0	0	0
71.2	No	2	0	0	1	1	1	0	0
6.1	No	2	2	0	0	1	1	0	1
0.8	No	2	2	1	1	1	0	0	0
22.85052644	No	2	0	0	1	1	0	0	0
19.3	Yes	2	0	0	0	0	1	0	1
3.2	Yes	2	1	1	0	0	1	0	1
1.3	Yes	2	0	0	0	0	1	0	1
32.4	Yes	2	0	0	0	0	1	0	0
98	Yes	1	2	1	1	1	0	0	0
31	Yes	2	0	0	0	1	1	0	0
9.7	Yes	2	0	1	1	1	0	0	0
12	No	2	0	0	1	1	1	0	0
6.7	Yes	2	2	0	0	0	1	0	1
8.6	No	2	0	0	0	1	1	0	1
5.5	Yes	2	0	0	0	0	1	0	1
2.7	Yes	2	1	0	0	1	1	0	1
8.6	Yes	0	1	0	0	1	1	0	1
14.8	Yes	0	1	1	0	1	1	0	1
10.2	No	2	2	0	1	1	0	0	0
0.9	No	1	0	1	1	1	0	0	0
2.5	Yes	0	0	0	0	1	1	0	1
21.8	Yes	0	1	0	0	1	0	0	1
26.92626076	Yes	1	0	0	1	1	1	0	0
16.02711139	No	2	0	0	1	1	1	0	1
10.3	Yes	2	1	0	0	0	1	0	1
9	Yes	2	0	0	0	1	1	0	1
2.3	Yes	1	0	0	0	1	1	0	1
1.5	No	1	0	1	1	1	0	0	0
10.1	Yes	1	0	0	0	1	1	0	1
2.2	Yes	0	0	0	0	1	1	0	1
98	Yes	2	0	0	0	0	1	0	1
5.9	No	1	0	0	0	1	0	0	1
12.8	Yes	0	0	0	0	0	0	0	0
3.5	Yes	2	0	0	0	1	0	0	0
7.3	Yes	1	0	0	0	1	1	0	1
28.8	No	1	0	0	1	1	1	0	1
3.2	No	0	0	0	1	1	0	0	0
0.7	No	0	2	1	0	0	1	0	0
11.1	Yes	1	0	1	0	1	1	0	1
0.5	No	1	2	1	0	1	0	0	1
8.1	Yes	1	0	0	0	1	1	0	1
6.7	Yes	0	2	0	0	1	1	0	1
98	Yes	2	0	0	0	1	1	0	0
4.2	No	2	0	0	1	1	1	1	1
0.4	No	1	0	0	1	0	0	0	0
6.8	No	2	0	0	0	1	1	0	0
4.6	Yes	2	0	1	0	1	1	0	1
16.8	Yes	2	0	0	1	0	1	0	1
10.2	Yes	1	0	0	0	1	1	1	1
5.2	Yes	1	0	0	0	0	1	0	0
7.6	Yes	1	0	0	0	1	1	0	1
17.6	No	2	0	0	0	1	1	0	1
17	Yes	2	0	0	0	1	1	0	1
4.3	Yes	1	0	0	0	1	1	0	1
4.7	Yes	1	0	0	0	1	1	1	1
11	No	2	0	0	0	1	1	0	1
15.9	Yes	2	0	0	0	1	1	0	1
0.9	No	2	2	0	0	0	0	0	0
6.8	Yes	1	0	0	0	1	1	0	1
4.3	Yes	0	0	0	0	1	1	0	1
44	Yes	1	0	0	0	1	1	0	1
1.1	Yes	2	0	0	0	1	1	0	0
2.1	Yes	2	2	1	0	0	0	0	0
4.9	No	0	0	0	0	0	1	1	1
8.7	Yes	0	0	0	0	1	1	1	1
98	Yes	2	0	1	1	1	1	0	0
48.8	Yes	2	0	0	0	0	1	1	1
8.6	Yes	2	2	0	0	0	1	0	0
9.4	Yes	2	0	1	0	1	1	0	1
8.6	Yes	1	0	0	1	1	0	0	0
1.7	No	2	0	0	0	1	0	0	1
0.3	No	1	0	1	1	1	0	0	0
5.2	Yes	1	0	0	0	1	1	0	1
9.3	Yes	1	0	0	0	1	1	0	1
27.8	No	2	0	0	0	0	1	0	0
98	No	2	0	0	1	1	0	0	0
0.1	No	2	0	0	0	1	1	0	1
12.4	Yes	1	0	0	0	1	1	0	1
5.7	Yes	0	0	0	0	1	1	1	1
8.4	No	2	0	1	1	1	1	0	0
2.5	Yes	1	0	0	0	0	1	1	0
3.9	No	2	0	0	0	1	1	1	1
98	No	2	0	0	1	1	1	1	0
17.9	No	1	0	0	1	0	0	0	0
7.7	No	1	0	0	0	1	1	0	1
6.9	No	1	0	0	0	0	1	1	0
5.1	No	2	0	0	1	1	1	0	1
5.8	Yes	1	0	0	0	1	1	0	1
5.4	No	2	0	0	0	1	0	1	0
4.3	No	2	0	0	0	0	0	1	0
1.3	No	1	0	0	0	1	1	0	1
0.1	No	1	0	0	0	0	0	0	1
11.4	No	1	0	0	0	1	1	0	1
9.6	No	0	0	0	0	1	1	0	1
4	No	2	2	0	1	0	1	0	1
6.3	Yes	2	0	0	0	1	1	0	1
17.1	No	2	0	0	0	1	1	0	0
2.6	Yes	1	0	0	0	1	1	0	1
25	No	1	0	1	1	0	0	0	0
98	No	2	0	1	1	1	1	0	0
4.8	No	2	0	0	0	0	1	0	0
1.7	No	1	2	0	0	1	0	0	0
2.4	No	2	2	0	0	0	1	0	1
13.3	No	2	2	0	0	0	1	0	0
8.4	No	2	0	0	0	1	1	0	1
1.4	No	0	0	1	1	1	0	0	0
15.4	No	2	0	0	1	1	1	0	0
4.1	No	0	0	0	0	1	1	0	0
5.7	No	2	0	1	1	1	1	1	0
9.4	No	2	0	0	0	0	1	0	1
7.6	No	1	0	0	0	1	1	0	1
8.2	No	2	0	0	0	1	1	0	1
0.7	No	2	2	0	1	1	0	0	0
6.4	No	2	0	0	1	1	1	0	0
7.3	No	2	0	0	0	0	1	0	0
1.1	No	1	0	0	1	1	0	0	0
16.9	No	1	0	0	0	0	0	0	0
18	No	0	0	1	0	1	1	1	1
0.7	No	1	0	0	1	0	0	0	0
48.9	No	2	0	0	1	1	1	0	0
40	No	2	0	0	1	0	0	0	0
1.9	No	2	0	0	1	1	1	0	0
65	No	1	0	0	1	1	1	1	0
2.9	No	2	0	0	1	0	0	1	0
13.3	No	2	0	1	0	1	1	0	1
28.2	No	0	0	1	1	1	1	1	0
7.4	No	2	1	0	0	1	1	0	1
6.5	No	2	0	0	1	1	0	1	1
98	No	1	0	0	1	1	1	0	0
0.6	No	1	0	0	0	1	0	0	1
9.1	No	2	0	0	0	0	0	1	1
6.3	No	2	0	0	0	1	1	0	1
0.4	No	2	2	0	0	0	1	0	1
20.7	No	2	0	0	1	1	1	0	0
30.07957232	No	2	0	0	1	1	0	0	0
16.74757075	No	2	0	0	0	1	1	0	0
1.9	No	2	0	0	1	0	1	0	0
1.3	No	2	0	0	0	1	1	0	1
68.8	Yes	2	2	0	0	1	1	0	1
6.959509246	No	1	0	0	0	1	0	0	1
7.5	No	1	0	0	1	0	1	0	1
5.6	No	1	2	0	0	1	1	0	0
5.3	No	2	0	0	0	0	0	0	0
20.7	Yes	2	0	0	0	1	1	0	0
6.7	Yes	1	0	0	1	1	1	0	1
5.6	Yes	0	0	0	0	0	1	0	1
40.4	No	2	0	0	1	1	1	0	1
13.84885126	No	2	2	1	1	1	1	0	1
65.5	No	0	2	1	1	1	1	0	1
1.2	No	2	2	1	0	0	1	0	1
37.09078288	No	2	0	1	1	1	0	0	0
5.2	Yes	2	0	0	0	1	1	0	1
25	No	1	0	0	0	0	1	0	1
29.1	Yes	0	1	1	0	0	0	0	1
2.4	Yes	0	0	0	0	1	1	0	1
10.2	Yes	0	0	0	0	1	1	0	1
5.4	Yes	0	0	0	0	1	1	0	1
7.071075074	Yes	1	0	0	0	1	1	0	1
0.6	Yes	2	0	0	0	1	1	0	1
3.2	Yes	0	0	0	0	1	1	0	1
9.5	Yes	1	0	0	1	1	0	0	0
98	No	1	2	0	1	1	1	0	0
6.2	Yes	1	2	0	1	0	1	0	1
98	No	2	0	0	0	1	1	0	0
17	Yes	2	2	0	0	0	1	0	0
2.9	No	2	0	0	0	0	1	0	1
4.2	No	1	0	0	0	1	0	0	1
19.20234554	Yes	2	0	0	0	1	1	0	1
22	Yes	2	0	0	0	1	1	0	1
35.4	No	0	0	1	1	1	0	0	0
5.2	Yes	0	0	0	0	1	1	0	0
21.3	Yes	2	0	0	0	1	1	0	1
6.3	Yes	0	0	0	0	1	1	0	1
17	No	1	2	0	1	0	0	0	0
7.7	No	2	2	1	1	0	1	0	1
12.3	Yes	2	2	0	0	0	1	0	0
4.3	No	2	0	0	1	0	0	0	0
14	Yes	1	1	0	0	1	1	0	0
4.5	Yes	2	2	0	0	0	1	0	1
6.6	Yes	1	0	1	0	1	1	0	1
0.8	No	2	0	1	1	1	1	1	0
20.1	Yes	1	0	0	0	1	1	0	0
98	No	1	2	0	1	1	1	0	0
2.8	Yes	0	0	1	0	0	1	0	1
3.6	No	2	0	0	1	1	1	0	0
4.1	Yes	0	0	0	0	1	1	0	1
1.7	No	2	0	0	0	1	0	0	1
11.6	Yes	2	0	0	0	1	1	0	1
17.2	Yes	1	0	0	0	0	1	0	1
0.9	No	0	2	0	1	1	0	0	0
3.1	No	2	1	0	0	0	1	0	1
0.8	No	1	0	0	0	1	1	0	1
4.9	Yes	0	0	0	0	1	1	0	1
98	No	0	0	0	1	0	0	0	0
5.8	No	0	0	0	0	1	1	0	1
18	No	1	0	0	0	0	1	0	0
16.3	No	1	0	0	0	0	1	0	1
6	Yes	2	0	0	0	0	1	0	0
98	No	1	0	0	1	0	0	0	0
9	Yes	1	0	1	1	1	0	0	0
80.3	No	2	0	0	1	1	1	0	0
4	No	2	0	0	0	1	1	0	0
9.7	No	1	0	0	0	1	1	0	1
10.1	No	2	0	0	0	0	1	0	0
16.1	No	2	0	0	0	1	1	0	0
98	No	0	2	1	1	1	1	0	0
5.1	No	2	0	1	1	1	0	0	0
9.3	No	2	1	0	0	1	1	0	1
4.3	No	0	0	0	0	1	1	0	1
10.7	Yes	2	0	0	0	0	1	0	0
3.2	Yes	2	0	0	0	0	1	0	0
20.3	No	2	0	0	0	1	1	0	0
3.8	Yes	1	0	0	0	1	1	0	1
8.6	Yes	2	0	0	0	0	1	0	0
2.9	Yes	1	0	0	0	1	1	0	1
5.3	No	2	0	1	1	0	1	0	0
5.9	Yes	2	1	0	0	0	1	0	1
24.45959967	No	0	2	0	1	1	0	0	1
13.43524939	Yes	2	0	0	0	1	1	0	1
20.1	Yes	0	0	0	1	1	1	0	0
4	Yes	0	0	0	0	1	1	0	1
5	Yes	0	0	0	0	1	1	0	1
3	Yes	0	0	0	0	1	1	0	1
98	No	0	2	1	1	0	1	0	0
8.7	Yes	2	0	0	0	0	1	0	0
5.7	Yes	1	0	0	0	0	1	0	1
3.8	Yes	2	0	0	0	1	1	0	0
16.4	Yes	2	0	0	0	0	1	0	0
11.01426647	No	0	1	1	0	0	0	0	1
98	No	2	0	0	1	1	1	0	0
11.18905433	Yes	2	0	0	0	0	1	0	1
6.5	Yes	2	1	0	0	0	1	0	0
10.28429141	No	2	0	0	0	1	1	0	1
0.4	No	2	2	0	0	1	1	0	1
16.7	No	0	2	1	1	1	1	0	0
2	No	2	0	0	1	1	0	0	1
10.12072357	No	2	2	1	0	1	0	0	0
2.9	Yes	1	1	0	0	0	1	0	1
5.9	Yes	1	1	0	0	1	1	0	1
4.4	Yes	0	0	0	0	1	1	0	1
4.2	Yes	2	0	0	0	1	1	0	1
13.65807984	No	2	0	0	0	0	1	0	0
54.2	No	2	0	0	1	1	1	0	0
98	No	2	0	0	1	1	0	0	0
25.96181436	No	0	0	0	1	1	0	0	1
5.6	No	1	2	1	1	0	0	0	1
15.6	Yes	0	0	0	0	1	1	0	1
6.9	Yes	2	0	0	0	0	1	0	1
2.5	No	1	1	0	0	1	1	0	0
3	No	2	2	1	1	0	1	0	1
0.5	No	2	0	0	0	1	1	0	1
8.132836482	No	2	2	1	0	0	1	0	1
6.1	Yes	2	0	0	0	1	1	0	0
19.9	Yes	2	0	0	1	1	1	0	0
1.3	No	2	2	0	0	1	1	0	1
7.9	Yes	2	0	1	0	1	1	0	0
5.2	Yes	2	0	0	0	1	1	0	0
98	Yes	2	0	0	0	1	1	0	0
8	Yes	0	1	0	0	0	1	0	1
4.4	Yes	1	0	0	0	1	1	0	1
13	Yes	0	0	0	0	1	1	0	1
4.6	No	0	2	0	0	0	0	0	1
98	Yes	0	0	0	1	1	1	0	0
4.7	No	2	0	0	1	0	0	0	0
2	No	2	0	0	0	0	0	0	1
17.1	No	2	0	0	0	1	1	0	1
13.6	Yes	2	0	0	0	1	1	0	0
6.9	No	1	0	0	0	1	0	0	0
8.4	Yes	2	0	0	0	1	1	0	1
13.9	No	1	0	0	1	0	1	0	1
20.5	No	2	0	0	0	1	1	0	1
64.4	No	0	2	1	1	0	0	0	1
59.8	No	2	0	0	0	1	1	0	0
48	No	2	0	0	1	0	0	0	1
5.1	No	0	2	0	0	1	1	0	1
49.1	No	1	0	0	0	1	1	0	1
6.3	No	0	1	0	1	0	0	0	0
47.1	No	2	2	0	0	0	1	0	0
6.4	No	1	0	0	0	1	0	0	1
6.8	No	2	0	0	0	1	1	0	1
5.1	No	0	2	0	0	1	1	0	1
0.3	No	1	1	0	0	1	0	0	0
5.4	No	1	0	0	0	1	1	0	0
6.9	No	2	0	1	0	0	1	0	1
3.5	No	1	0	0	0	0	1	0	0
0.1	No	2	2	0	0	0	0	0	0
1.5	No	2	2	0	1	1	0	0	0
23.46548007	No	2	2	0	0	1	1	0	0
8.4	No	2	0	0	1	1	0	1	0
7.1	Yes	2	0	0	0	0	1	0	1
4	Yes	2	0	0	0	0	1	0	0
4.2	Yes	1	0	0	0	1	1	1	1
3	No	2	0	0	0	1	1	1	1
10.3	No	1	2	1	1	1	0	0	0
3.4	Yes	1	0	0	0	1	1	0	1
5.4	Yes	1	0	0	0	1	1	0	1
8.5	Yes	1	1	0	0	0	1	1	1
7.5	No	2	1	1	1	1	0	0	0
1.3	Yes	1	0	0	0	1	1	1	1
3	No	0	0	1	1	0	0	1	0
0.4	No	1	0	0	1	0	0	1	0
5.9	Yes	0	0	0	0	0	1	1	1
4	Yes	0	0	0	0	0	1	0	1
7.1	No	2	2	0	0	0	1	0	0
3.3	Yes	1	0	0	0	1	1	1	1
1.5	Yes	2	0	0	0	1	1	1	1
0.1	No	2	0	0	1	0	0	0	0
4.1	Yes	2	0	0	1	1	1	0	0
5.4	Yes	2	0	0	1	0	1	0	0
3.7	Yes	1	0	0	0	1	1	1	1
5.3	Yes	2	0	0	0	1	1	0	1
55	No	2	0	1	0	1	1	0	0
1.9	No	2	0	1	1	1	0	1	0
38.69883464	No	2	0	0	1	1	1	0	0
53.70275216	No	1	0	0	1	1	1	1	0
44.8	No	1	2	1	1	1	0	0	1
4.8	Yes	1	0	0	0	1	1	1	0
6.6	Yes	2	0	0	0	0	1	0	1
7	No	2	0	1	0	0	0	0	1
3.2	Yes	1	0	0	0	1	1	0	1
4.1	Yes	2	0	0	0	0	1	0	0
0.9	No	2	1	1	1	0	0	0	0
15.88437964	No	2	0	1	1	1	1	0	0
97.8	Yes	2	0	0	0	0	1	1	1
13.8	Yes	2	0	0	1	1	1	1	1
1.1	No	2	0	0	0	1	0	1	0
10.2	Yes	2	0	0	0	0	1	1	0
9.6	No	2	0	1	0	1	0	0	1
26.5	No	1	0	0	1	1	1	0	0
6.6	No	0	1	0	1	1	0	0	0
85	No	1	2	1	1	1	0	0	0
6.3	Yes	1	0	0	0	0	1	1	0
4.3	Yes	1	0	0	0	1	1	1	0
1.3	No	1	0	1	0	0	0	1	0
40.9	No	2	0	1	0	1	0	0	0
7.4	Yes	0	0	0	0	0	1	1	1
0.2	No	2	0	0	1	0	0	1	0
4.7	No	1	0	0	0	1	1	1	1
6	Yes	0	0	0	0	1	1	1	1
5.9	No	1	0	0	0	1	1	0	1
0.3	No	1	2	0	1	1	0	0	0
20.1	No	2	0	1	1	0	1	0	0
9.1	Yes	1	0	0	0	0	1	1	0
3.7	No	2	0	0	0	1	1	1	1
6.5	No	2	0	0	0	1	1	0	0
0.1	No	2	0	0	1	1	1	0	0
4	No	2	0	1	1	0	0	1	0
2.8	No	1	0	0	0	1	1	1	1
26	No	2	0	0	1	1	1	0	0
2.6	No	0	0	0	0	1	1	0	1
48.5	No	0	0	1	0	0	1	0	1
5.4	No	2	0	0	0	0	1	1	0
1.1	No	2	0	0	1	1	0	1	0
8.7	No	1	2	0	0	1	1	1	1
12	No	2	0	0	0	0	1	0	0
12.2	No	1	0	0	0	0	1	0	0
14.7	No	2	0	0	0	1	1	1	1
14.107514	Yes	1	0	0	0	1	1	0	0
11.5	No	1	0	0	0	1	1	0	1
16.7	No	2	0	0	0	1	1	0	1
2	No	2	0	0	0	1	1	0	0
45.5	No	2	0	0	0	1	1	0	0
31.8	No	2	0	0	0	1	1	0	0
20.63960877	Yes	2	0	0	0	1	1	0	0
23.39943253	No	2	0	1	1	0	0	0	0
2.1	No	1	0	0	1	1	1	0	0
8.5	Yes	0	1	1	0	0	1	1	1
3.7	No	1	1	0	0	0	1	0	1
0.2	Yes	1	0	0	0	1	1	0	1
0.1	No	1	0	0	0	0	1	0	1
9.050540711	No	2	0	1	1	1	1	1	1
7.6	Yes	1	0	0	0	0	1	0	0
10.65497223	No	2	0	0	0	1	1	0	1
7.014141125	No	2	0	0	0	1	1	0	1
12.85949307	Yes	1	0	1	0	1	1	0	1
12.9	No	1	0	0	1	0	1	0	0
1.8	Yes	0	2	0	1	0	1	0	1
3.8	No	2	0	0	1	1	0	0	1
86.7	Yes	1	0	0	1	1	1	0	0
81.4	No	2	0	0	0	1	1	0	0
6.730435124	Yes	0	0	0	0	1	1	0	1
40.9	No	2	0	0	1	0	1	0	0
13.3	Yes	1	0	0	0	0	1	0	0
3.5	Yes	1	0	0	0	1	1	0	1
25.91886173	Yes	2	0	0	0	1	1	0	0
15.90242791	Yes	0	0	0	0	0	1	0	0
27.5	No	1	0	0	1	0	1	0	0
1.7	No	2	0	1	0	1	1	0	0
21.2	Yes	1	0	0	0	1	1	0	1
4.3	No	1	2	0	0	1	1	0	1
0.4	No	2	0	0	1	0	0	0	0
8	Yes	2	0	0	0	1	1	0	1
5	Yes	2	0	0	0	0	1	0	0
1.7	Yes	1	0	0	0	1	1	0	1
0.5	No	2	0	0	0	1	1	0	0
6.7	Yes	1	0	0	0	1	1	0	1
0.2	No	2	2	1	0	1	0	0	0
6.2	Yes	1	0	0	0	1	1	0	1
17.5	No	1	2	0	0	1	1	0	1
2.5	Yes	1	0	1	0	0	1	0	1
15.3	No	2	0	0	0	1	1	0	1
5	No	1	0	0	1	0	1	0	0
4.8	No	1	0	1	0	1	1	0	1
0.4	No	1	2	1	1	1	0	0	1
13.3	No	0	0	0	0	0	1	0	1
4.3	No	2	0	0	0	1	1	0	1
10.7	No	1	0	1	1	1	0	1	0
18	No	2	0	0	0	1	1	0	1
9.3	No	1	0	0	1	1	1	0	0
5.1	No	0	2	0	0	1	1	0	1
8	No	0	0	0	0	1	1	0	1
9.9	No	1	0	0	0	0	0	0	0
23.9	No	2	0	0	1	1	1	0	1
1.9	No	2	0	0	0	1	1	1	0
9	Yes	1	0	0	0	1	1	0	1
14.83554264	No	2	0	1	1	1	0	1	0
11.87809807	No	2	0	0	0	0	0	0	1
11.56335522	Yes	2	2	0	0	0	0	0	0
17.7736342	Yes	2	0	0	0	0	1	1	0
9.040001558	Yes	1	0	0	0	1	1	1	1
29.560412	Yes	2	0	0	1	1	1	0	0
12.92882088	No	2	2	0	0	1	1	0	1
10.25199043	Yes	2	0	0	0	0	1	0	0
28.78980412	Yes	0	2	0	1	0	0	1	0
23.89502822	No	2	0	0	1	1	1	0	0
11.3642957	Yes	2	0	0	0	0	1	0	0
14.27483024	Yes	2	0	0	0	0	1	1	0
40.51684428	No	1	0	0	1	0	1	0	0
16.12602003	Yes	2	0	0	0	1	1	0	1
11.1	Yes	2	0	0	0	0	1	0	0
22.56374886	No	2	0	0	0	1	1	0	0
25.17877002	No	1	0	1	1	0	1	1	0
59.56606651	No	1	2	0	1	1	1	0	0
27.28123336	Yes	2	2	0	1	1	1	0	1
28.23556896	No	2	0	0	1	1	1	0	0
25.72095749	No	1	0	0	0	1	1	0	0
24.26796312	No	2	0	1	1	0	1	1	0
8.1	Yes	0	0	0	0	1	1	0	1
22.4	No	1	0	0	0	1	1	0	1
98	No	0	2	0	0	1	1	0	0
1	No	2	0	0	0	1	0	1	1
41	Yes	1	1	0	0	1	1	0	1
10.4	Yes	0	0	0	0	1	1	0	1
10.6	No	2	0	0	0	1	1	1	1
4.4	Yes	1	0	0	0	1	1	0	1
1.5	No	2	0	0	0	0	1	0	1
6.1	No	0	2	1	0	0	1	0	1
25.4882262	No	2	0	0	1	1	0	0	0
10.77461794	Yes	2	0	0	0	0	1	0	0
18.40375299	No	2	2	0	1	1	0	0	1
13.43768175	No	2	2	1	0	1	0	0	0
28.4652696	No	2	0	1	1	1	1	1	1
11.38420874	Yes	1	0	0	0	0	1	0	0
12.61947623	Yes	1	1	0	0	1	1	1	1
33.7	No	2	0	0	1	1	1	0	0
13.11142923	No	2	0	0	0	1	1	0	1
21.299955	Yes	2	2	0	0	0	1	0	0
43.14367546	No	2	0	0	1	1	1	0	0
11.9	Yes	2	0	0	0	1	1	0	1
38.23681131	No	2	0	1	1	1	0	0	0
0.8	No	1	2	0	0	0	1	0	1
10.60570917	Yes	1	0	0	0	0	1	0	1
26.73818472	Yes	2	0	0	1	1	1	0	1
10.98413819	No	1	0	0	1	0	0	0	0
6.258981693	No	2	2	0	0	0	1	0	1
32.69704524	No	1	2	0	1	1	0	0	0
72.36170513	Yes	0	0	1	1	1	0	0	0
12.50179405	No	2	2	1	1	1	0	0	0
23.50477968	No	0	0	1	1	0	0	0	0
7.531619168	Yes	1	0	0	0	1	1	0	1
5.8	Yes	1	0	0	0	1	1	0	1
61.62862936	No	0	0	0	1	1	1	0	0
7.531619168	Yes	1	0	0	0	1	1	0	1
14.63937266	Yes	2	2	0	0	1	1	0	1
0.6	No	2	0	0	0	1	1	0	0
19.34656002	Yes	2	0	0	0	1	1	0	0
9.651273047	Yes	2	0	0	0	1	1	0	1
4.9	Yes	2	0	0	0	1	1	0	1
13	Yes	2	1	0	0	1	1	0	1
4.5	Yes	1	0	0	0	1	1	0	1
10.06908607	Yes	2	2	0	0	1	1	0	1
22.44896807	No	1	0	0	1	1	0	0	0
11.67266876	No	2	0	0	0	1	1	0	1
24.02726387	Yes	2	0	0	0	1	1	0	1
11.4977973	No	2	0	0	0	1	1	0	1
32.04134262	No	2	0	1	1	1	0	0	0
4.6	Yes	2	0	0	0	0	1	0	0
7.672856631	Yes	0	0	0	0	1	1	0	1
7.672856631	Yes	0	0	0	0	1	1	0	1
12.68167614	Yes	2	0	0	0	0	1	0	0
37.70059239	No	0	0	0	1	1	1	0	0
7.531619168	Yes	1	0	0	0	1	1	0	1
32.09509777	No	1	2	0	1	1	0	0	0
13.19088501	Yes	1	0	0	0	1	1	0	0
22.52360102	No	1	0	0	0	1	1	0	0
18.16491286	Yes	2	1	0	0	1	1	0	1
14.68845409	Yes	2	0	0	0	1	1	0	0
22.77571309	No	2	2	0	1	1	1	0	1
10.89259684	Yes	2	0	0	0	1	1	0	1
12.17554924	Yes	1	0	0	0	0	1	0	0
7.531619168	Yes	1	0	0	0	1	1	0	1
7.531619168	Yes	1	0	0	0	1	1	0	1
98	Yes	0	2	1	1	0	1	0	0
6.8	Yes	0	0	0	0	1	1	0	1
8.9	Yes	0	0	0	0	1	1	0	1
5.4	Yes	2	0	0	0	1	1	0	1
5.6	Yes	2	0	0	0	0	1	0	1
5.7	Yes	2	0	0	0	0	1	0	1
14.85250017	Yes	1	2	0	0	0	0	0	0
6.2	Yes	1	0	0	0	1	1	0	1
1.5	Yes	0	0	0	0	0	1	0	0
24.41312721	No	2	0	0	1	0	0	0	0
11.48680512	Yes	2	0	0	0	0	1	0	0
10.66707877	Yes	2	0	0	0	1	1	0	1
7.531619168	Yes	1	0	0	0	1	1	0	1
11.36634296	No	1	2	1	1	0	0	0	0
36.12471011	Yes	2	0	0	1	1	1	0	0
10.70056254	Yes	2	0	0	0	0	1	0	0
13.01773217	No	0	2	1	0	0	0	0	0
5.1	No	2	0	1	0	0	1	0	0
34.87304428	Yes	0	0	0	1	0	0	0	0
6.914249442	Yes	0	0	0	0	1	1	0	1
38.69883464	No	2	0	0	1	1	1	0	0
14.293342	No	2	0	0	0	1	1	0	1
24.2685692	Yes	1	0	0	0	0	1	0	0
4.9	Yes	0	0	0	0	1	1	0	1
22.19340292	Yes	1	0	0	1	0	0	0	0
2.1	No	1	2	0	1	0	1	0	0
1.1	No	2	0	0	1	0	0	0	1
19.60687378	No	2	0	0	1	1	1	1	0
39.42684389	No	0	2	1	1	1	1	1	0
41.74348983	Yes	0	1	0	1	1	0	1	0
30.25938192	No	0	1	1	1	1	0	1	0
15.18960906	Yes	1	0	0	0	0	1	1	0
15.36687969	No	2	0	0	0	1	1	1	0
14.97491269	Yes	2	0	0	0	0	0	1	1
23.37377892	Yes	2	2	0	0	1	1	0	1
21.39913488	Yes	0	0	1	0	1	1	1	1
23.11974507	Yes	1	0	0	0	0	0	1	0
14.64924394	Yes	2	0	0	0	0	1	1	1
3.3	Yes	0	0	0	0	0	1	0	0
7.1	No	2	0	0	1	0	0	0	0
19.58182217	Yes	2	0	0	0	1	1	0	0
9.857305808	No	2	2	0	0	0	1	0	1
48.66129789	Yes	0	0	0	1	1	1	0	0
20.46850789	Yes	2	2	0	0	1	1	0	1
21.88067054	No	2	0	0	0	1	1	0	0
15.90237335	Yes	1	2	0	0	1	1	0	1
14.29596264	Yes	2	0	0	0	0	1	0	0
59.24971137	Yes	2	2	0	1	1	1	0	0
4.598308109	No	2	0	0	0	0	0	0	1
16.43001299	No	2	0	0	0	1	1	0	1
6.243067397	Yes	0	1	0	0	0	1	0	1
7.83205507	Yes	1	0	0	0	1	1	0	1
17.59448772	No	2	0	0	1	0	1	0	0
10.33201538	Yes	1	0	0	0	1	1	0	1
12.47981284	No	1	0	0	0	1	1	0	1
17.49537814	No	1	0	1	0	0	1	0	0
7.389610664	No	1	1	1	1	0	0	0	0
11.72897103	No	2	2	1	0	1	0	0	1
9.518770043	Yes	0	0	0	0	1	1	0	1
6.817965918	No	2	0	0	0	1	0	0	1
26.56242057	Yes	2	0	0	1	1	0	0	0
9.068908672	Yes	1	0	0	0	1	1	0	1
13.31213143	Yes	2	0	0	0	1	1	0	1
7.51405507	Yes	1	0	0	0	1	1	0	1
52.76527909	No	0	0	0	1	1	0	0	0
11.37408026	Yes	2	0	0	0	1	0	0	1
9.935774258	No	0	0	0	0	0	0	0	0
23.0626331	No	2	0	0	1	1	0	0	0
40.61273763	Yes	2	0	1	1	1	1	0	0
30.26735746	Yes	1	0	1	1	1	0	0	0
43.55628479	Yes	0	0	0	1	1	1	0	0
12.17554924	Yes	1	0	0	0	0	1	0	0
7.672856631	Yes	0	0	0	0	1	1	0	1
15.21508955	No	1	0	1	1	1	0	0	0
13.66756981	No	1	2	0	1	0	0	0	0
14.52254272	Yes	2	1	0	0	1	1	0	1
13.19088501	Yes	1	0	0	0	1	1	0	0
12.8124452	No	2	2	0	1	1	0	0	1
49.42708797	No	0	0	0	1	1	0	0	0
7.531619168	Yes	1	0	0	0	1	1	0	1
6.7	No	1	2	0	1	1	1	0	0
11.57026169	No	2	0	0	0	1	1	0	1
9.001609124	Yes	2	2	0	0	1	1	0	1
10.68626722	No	2	0	0	0	0	1	0	1
9.440182143	No	2	0	0	0	1	1	0	1
5.1	No	2	2	1	0	0	0	0	0
27.04522356	Yes	2	0	0	0	1	1	0	0
0.5	No	0	2	0	1	1	1	0	1
26.92094531	Yes	1	0	0	0	1	1	0	0
10.8	Yes	0	1	0	0	0	1	0	1
98	No	2	0	0	1	1	1	0	0
16.22611591	No	2	0	0	0	1	1	0	1
10	Yes	2	0	1	0	1	1	0	1
7.8	Yes	2	2	0	0	0	1	0	1
21.41106118	Yes	2	0	0	0	1	1	0	0
11	Yes	0	0	0	1	1	1	0	0
21.41155526	Yes	2	0	0	0	1	1	0	0
14.42249479	Yes	1	0	0	0	0	1	0	0
9.578449971	Yes	2	0	0	0	1	1	0	1
22.77571309	No	2	2	0	1	1	1	0	1
11.0640471	Yes	1	1	0	0	0	1	0	1
8.227186408	No	2	0	0	0	1	1	0	1
0.5	No	2	0	0	0	1	1	0	1
7.780317519	No	2	0	0	0	1	1	0	1
9.760932888	Yes	2	0	0	0	0	1	0	0
25.68981836	No	2	0	0	1	1	0	0	0
7.6	Yes	2	0	0	0	1	1	0	0
32.48386422	No	2	0	0	1	1	0	0	1
16.12333664	No	2	2	1	1	1	0	0	0
16.23721548	No	2	2	0	0	0	1	0	0
9.692664257	Yes	2	0	0	0	1	1	0	1
14.89961532	Yes	0	2	1	0	1	1	1	1
21.94943019	Yes	2	0	0	0	1	1	1	1
7.904394054	Yes	1	1	0	0	0	1	0	1
8.859993471	Yes	0	2	0	0	1	1	0	1
9.543615127	No	2	0	0	0	1	1	0	1
5.966792222	No	2	0	1	0	0	0	0	0
7.531619168	Yes	1	0	0	0	1	1	0	1
24.72831563	Yes	2	2	0	0	1	1	0	1
8.863603781	Yes	1	0	0	0	1	1	0	1
10.62044681	No	0	0	0	0	0	1	0	1
46.74756762	No	1	0	1	1	1	1	0	0
8.790332181	Yes	0	0	0	0	1	1	0	1
12.6020217	Yes	2	0	0	0	1	1	1	1
23.79580707	No	2	2	0	1	1	1	0	1
9.068908672	Yes	1	0	0	0	1	1	0	1
26.43419466	No	0	2	1	1	1	0	0	1
11.16638062	No	0	1	0	0	1	1	0	1
17.50658628	Yes	2	0	0	0	1	1	0	1
10.17753324	No	2	2	0	0	0	1	0	0
15.88336015	Yes	1	0	0	0	0	1	1	1
13.5096057	No	2	0	0	1	1	0	1	1
31.19486229	No	1	2	0	1	0	0	0	0
7.83205507	Yes	1	0	0	0	1	1	0	1
31.26947698	No	1	2	0	1	1	0	0	0
11.91915161	No	2	0	0	0	1	1	0	1
23.80694022	No	2	2	0	0	1	1	0	0
42.55945191	Yes	2	0	0	1	1	1	0	0
10.86094455	Yes	1	0	0	0	1	1	0	0
7.626037212	Yes	1	0	0	0	1	1	0	1
0.1	No	1	2	1	0	0	1	0	1
20.76553758	Yes	2	0	0	0	1	1	0	0
12.86447884	No	2	0	1	1	0	0	0	0
12.78479031	No	2	0	1	1	1	0	0	0
10.77899779	Yes	2	0	0	0	0	1	0	1
33.1752198	No	2	0	0	1	1	1	0	1
20.7957403	Yes	2	0	0	0	1	1	0	0
7.854598102	No	2	0	0	1	0	0	0	1
24.16519577	No	2	0	0	0	1	1	0	0
66.43344042	No	2	0	0	1	1	1	0	0
4.351941249	No	2	0	1	0	0	0	0	1
26.24861384	No	1	0	0	1	1	0	0	0
7.672856631	Yes	0	0	0	0	1	1	0	1
8.790332181	Yes	0	0	0	0	1	1	0	1
10.51593992	Yes	2	0	0	0	0	1	0	0
7.672856631	Yes	0	0	0	0	1	1	0	1
24.92230249	No	1	0	0	0	1	1	0	0
13.30850792	Yes	1	0	0	0	0	1	0	1
14.94941111	Yes	1	0	0	0	1	1	0	1
7.531619168	Yes	1	0	0	0	1	1	0	1
7.635444512	No	2	2	1	0	0	0	0	0
7.014141125	No	2	0	0	0	1	1	0	1
13.40700334	Yes	1	0	0	0	0	1	0	0
18.19795016	No	0	0	1	1	1	0	0	0
15.82972298	Yes	2	0	0	0	0	1	0	1
8.513613373	Yes	1	0	0	0	1	1	0	1
12.90418574	Yes	2	0	0	0	1	1	0	1
14.89962349	Yes	1	0	0	0	0	1	1	1
25.77023186	Yes	1	2	0	1	1	1	0	1
8.209972325	No	2	0	0	0	0	1	0	1
10.35171953	No	2	2	1	1	1	0	0	0
5.913826516	No	2	2	0	0	1	1	0	1
16.28765665	No	2	2	1	0	1	1	0	0
45.94650547	Yes	0	0	1	1	1	1	0	0
12.41874544	Yes	1	0	0	0	0	1	0	1
25.37798953	No	2	0	0	0	1	1	0	1
23.25321674	Yes	2	0	0	0	0	1	0	1
7.672856631	Yes	0	0	0	0	1	1	0	1
45.8280635	No	0	0	1	1	1	1	0	0
25.58970162	No	2	0	0	0	1	1	0	0
22.68004314	No	1	0	0	1	1	1	0	1
7.531619168	Yes	1	0	0	0	1	1	0	1
13.59270217	Yes	2	0	0	0	1	1	0	1
47.20812022	No	2	0	0	1	1	1	0	0
8.227186408	No	2	0	0	0	1	1	0	1
13.45013573	No	2	0	0	0	1	1	0	1
7.531619168	Yes	1	0	0	0	1	1	0	1
16.52683079	No	2	0	0	1	1	0	0	0
12.24659922	Yes	1	0	0	0	1	0	0	1
49.73864479	No	1	0	0	1	1	1	0	0
50.30972492	No	2	0	0	1	1	1	0	0
17.12809618	Yes	0	0	0	0	0	1	0	0
11.89573515	Yes	2	0	0	0	0	1	0	0
28.5	Yes	0	0	0	0	0	0	0	0
2.6	No	2	0	0	1	1	0	0	0
23.1	Yes	1	0	1	1	1	1	0	0
16.4	Yes	2	0	0	0	0	1	0	0
8.1	Yes	2	0	0	0	1	1	0	1
8.405249483	Yes	0	1	0	0	1	1	0	1
9.9	Yes	1	0	0	0	1	1	0	1
5.7	Yes	0	2	1	1	0	0	0	0
98	Yes	2	2	1	0	1	1	0	1
0.3	Yes	1	0	0	0	1	1	0	1
2.3	Yes	1	0	0	0	1	1	0	1
2.8	Yes	2	0	0	0	1	1	0	1
60	No	0	0	1	1	1	1	0	1
6.8	Yes	0	0	0	0	1	1	0	1
5.8	Yes	0	0	0	0	1	1	0	1
8.3	Yes	0	0	0	0	1	1	0	1
39.5	Yes	2	0	0	0	1	1	0	1
14.5	No	2	0	0	0	1	1	0	1
6.2	Yes	0	0	0	0	1	1	0	1
0.4	No	2	0	1	1	1	1	0	1
98	Yes	1	0	0	1	0	1	0	0
5.2	No	2	1	0	1	1	1	0	0
5.5	Yes	2	0	0	0	1	1	0	0
2.3	Yes	2	2	0	0	1	1	0	1
6.609231118	No	2	0	0	0	0	0	0	1
18.2	No	1	2	1	1	1	0	0	0
9.5	Yes	0	0	0	0	0	1	0	0
9.063599977	Yes	1	0	0	0	0	1	0	1
15.78009946	No	2	2	0	1	1	0	0	0
8.139702675	Yes	0	0	0	0	1	1	0	1
11.58696897	Yes	1	2	0	0	1	1	0	1
13.45013573	No	2	0	0	0	1	1	0	1
29.16058082	No	0	0	0	1	1	0	0	1
7.066444286	No	2	0	0	0	1	0	0	1
23.91487397	No	2	0	0	0	1	1	0	0
7.131650552	No	1	0	1	0	0	0	0	1
7.470175199	Yes	2	0	0	0	1	1	0	1
7.672856631	Yes	0	0	0	0	1	1	0	1
7.531619168	Yes	1	0	0	0	1	1	0	1
98	No	2	0	0	0	1	1	0	0
7.672856631	Yes	0	0	0	0	1	1	0	1
24.41552668	No	2	0	0	1	1	1	0	0
21.56959373	No	2	1	1	0	1	0	0	0
6.9	Yes	0	0	0	0	1	1	0	1
4.2	Yes	0	0	0	0	1	1	0	1
8.1	Yes	0	0	0	0	1	1	0	1
4.8	Yes	0	0	0	0	1	1	0	1
4.6	No	1	1	1	0	0	0	0	1
7.51838718	Yes	2	0	0	0	1	1	0	1
22.77205728	Yes	2	0	0	1	1	1	0	1
23.42596252	No	1	0	1	0	1	0	0	0
8.653506036	Yes	1	0	0	0	1	1	0	1
11.77998515	Yes	2	0	0	0	0	1	0	0
6.8	Yes	1	0	0	0	0	1	0	0
7.1	Yes	2	0	0	0	1	1	0	0
25.55880507	No	2	0	0	1	1	1	0	0
12.56924775	Yes	2	0	0	0	1	1	0	1
13.43202204	No	0	0	0	0	1	1	0	0
34.2	Yes	0	0	0	1	0	1	0	0
26.19797184	No	1	0	0	0	1	1	0	0
8.6	Yes	2	0	0	0	0	1	0	0
4.4	Yes	2	0	0	0	1	1	0	1
35	Yes	1	0	0	0	0	1	0	0
4.6	No	1	0	0	0	0	1	0	0
4.7	Yes	1	0	0	0	0	1	0	0
7.6	No	0	0	0	0	1	1	0	0
5.5	Yes	2	0	0	0	1	1	0	0
9.4	Yes	2	0	0	0	1	1	0	0
88.7	Yes	2	0	1	0	1	0	0	0
4.1	Yes	2	0	0	0	0	1	0	0
6.6	Yes	2	0	0	0	0	1	0	0
5.8	Yes	0	0	0	0	1	1	0	1
26.4	Yes	1	0	0	0	1	1	0	1
8.98580706	No	1	1	1	0	1	0	0	0
21.55537951	No	2	0	0	1	1	1	1	1
16.56827142	No	1	2	0	1	1	0	0	0
9.042895925	No	2	0	0	1	0	0	1	0
17.9323916	Yes	2	0	0	0	1	1	1	1
11.17657605	Yes	1	0	0	0	1	1	1	1
41.86595393	No	0	1	1	1	1	1	1	0
15.28767592	Yes	2	0	0	0	0	1	1	0
7.672856631	Yes	0	0	0	0	1	1	0	1
31.49226097	No	1	0	0	1	1	1	1	1
28.60027551	No	2	0	0	1	1	1	1	0
15.28767592	Yes	2	0	0	0	0	1	1	0
33.82523102	No	2	0	0	1	1	1	1	0
10.28275777	No	2	0	0	0	1	1	1	1
11.16247122	No	2	0	1	1	1	0	1	0
8.826511206	Yes	1	2	0	0	1	1	0	1
15.32895228	Yes	2	0	0	0	0	1	1	0
20.20528641	No	2	2	0	1	1	1	1	1
12.4100356	No	2	0	0	0	1	1	1	1
27.39541581	Yes	2	0	0	0	1	1	0	0
38.1315031	No	2	2	1	1	1	1	0	0
8.125099838	No	2	2	1	0	0	0	1	0
43.31283901	No	0	0	0	1	0	0	0	0
7.680806961	Yes	1	0	0	0	1	1	1	1
18.0499922	No	2	0	0	0	1	1	1	0
7.680806961	Yes	1	0	0	0	1	1	1	1
10.75512487	No	2	0	0	0	0	1	1	1
7.680806961	Yes	1	0	0	0	1	1	1	1
19.74089921	Yes	0	0	0	0	0	0	0	0
6.4	No	0	0	0	0	1	0	0	1
36.97256756	No	1	0	0	1	0	1	0	0
30.5	No	2	0	1	0	1	1	0	0
0.2	No	0	0	0	0	1	0	0	0
4.7	No	2	2	0	0	1	1	1	1
3.7	No	2	0	0	0	0	1	0	0
0.9	No	0	2	1	0	1	0	1	0
1.6	No	1	0	0	1	0	0	0	0
60.70464213	No	1	2	1	1	0	1	0	0
18.61306747	No	1	0	0	1	1	0	0	0
8	No	2	0	1	1	1	1	0	0
14.01455879	Yes	2	0	0	0	1	1	0	1
13.71105426	Yes	0	0	0	0	0	1	1	1
10.54442915	No	0	0	0	0	1	1	0	1
29.00234065	No	2	0	0	1	0	1	0	0
50.75779527	Yes	1	0	0	1	1	1	0	0
7.006711433	No	2	0	0	0	1	1	0	1
19.4056484	No	0	2	1	0	1	0	0	0
36.16070665	No	0	0	0	1	1	1	0	0
25.96809528	No	2	0	1	1	0	0	0	0
16.22215266	No	2	0	0	1	1	1	1	1
22.95102987	No	1	0	1	1	1	0	0	1
30.20433003	Yes	2	0	0	1	1	1	0	1
35.37095019	No	0	0	0	1	0	0	0	0
6.092013419	No	0	2	0	0	0	0	0	1
5.751534832	No	1	2	0	0	0	0	0	0
50.91751932	No	0	0	0	1	1	1	0	0
31.4	No	1	2	0	1	1	0	0	0
9.2	Yes	1	0	0	0	1	1	0	0
61.62862936	No	0	0	0	1	1	1	0	0
13.5	Yes	2	0	0	0	0	1	0	0
4.2	Yes	2	0	0	0	0	1	0	1
5.8	Yes	1	0	0	0	1	1	0	1
